# Supplementary material for: Narrative Review of Primary Preventive Interventions against Water-Borne Diseases: Scientific Evidence of Health-EDRM in Contexts with Inadequate Safe Drinking Water
Source: Int J Environ Res Public Health. 2021 Nov 23;18(23):12268. doi: 10.3390/ijerph182312268 (PMC8656607; doi:10.3390/ijerph182312268)
Supplement: Supplementary file 1 [file ijerph-18-12268-s001.zip]

Archive with 1 entries (1 files):
- ijerph-1405057-supplementary.pdf
